# Supplementary material for: Growth substrate may influence biofilm susceptibility to antibiotics
Source: PLoS One. 2019 Mar 14;14(3):e0206774. doi: 10.1371/journal.pone.0206774 (PMC6417642; doi:10.1371/journal.pone.0206774)
Supplement: S1 Table — (XLSX) [file pone.0206774.s001.xlsx]

## Sheet: Sheet1
S1 Table: Raw microbiological data for S. aureus ATCC 6538.
Coupon Type and µg/ml	CFU	Dilution Factor 1 (scientific notation)	Dilution Factor 2 (1:20 for final pipet step)	CFU/mL	CFU/sample	Log10 Transformed	Average	Standard Deviation
Collagen (+ controls)	70	1000000	0.05	1400000000	2800000000	9.44716	9.35711	0.282494
	56	1000000	0.05	1120000000	2240000000	9.35025
	24	1000000	0.05	480000000	960000000	8.98227
	17	10000000	0.05	3400000000	6800000000	9.83251
	53	1000000	0.05	1060000000	2120000000	9.32634
	40	1000000	0.05	800000000	1600000000	9.20412
Ciprofloxacin 50 µg/ml	24	1000000	0.05	480000000	960000000	8.98227	8.8864	0.15466
	25	1000000	0.05	500000000	1000000000	9
	18	1000000	0.05	360000000	720000000	8.85733
	122	100000	0.05	244000000	488000000	8.68842
	29	1000000	0.05	580000000	1160000000	9.06446
	133	100000	0.05	266000000	532000000	8.72591
Ciprofloxacin 100 µg/ml	112	100000	0.05	224000000	448000000	8.65128	8.62159	0.0726467
	133	100000	0.05	266000000	532000000	8.72591
	87	100000	0.05	174000000	348000000	8.54158
	116	100000	0.05	232000000	464000000	8.66652
	88	100000	0.05	176000000	352000000	8.54654
	99	100000	0.05	198000000	396000000	8.5977
Ciprofloxacin 200 µg/ml	58	100000	0.05	116000000	232000000	8.36549	8.50024	0.135386
	104	100000	0.05	208000000	416000000	8.61909
	65	100000	0.05	130000000	260000000	8.41497
	113	100000	0.05	226000000	452000000	8.65514
	97	100000	0.05	194000000	388000000	8.58883
	57	100000	0.05	114000000	228000000	8.35793
Ciprofloxacin 400 µg/ml	71	100000	0.05	142000000	284000000	8.45332	8.35144	0.161542
	69	100000	0.05	138000000	276000000	8.44091
	37	100000	0.05	74000000	148000000	8.17026
	94	100000	0.05	188000000	376000000	8.57519
	40	100000	0.05	80000000	160000000	8.20412
	46	100000	0.05	92000000	184000000	8.26482
Cephazolin 100 µg/mL	178	1000000	0.05	3560000000	7120000000	9.85248	9.34389	0.269068
	29	1000000	0.05	580000000	1160000000	9.06446
	48	1000000	0.05	960000000	1920000000	9.2833
	40	1000000	0.05	800000000	1600000000	9.20412
	57	1000000	0.05	1140000000	2280000000	9.35793
	50	1000000	0.05	1000000000	2000000000	9.30103
Cephazolin 200 µg/mL	32	1000000	0.05	640000000	1280000000	9.10721	8.89956	0.217836
	11	1000000	0.05	220000000	440000000	8.64345
	37	1000000	0.05	740000000	1480000000	9.17026
	13	1000000	0.05	260000000	520000000	8.716
	24	1000000	0.05	480000000	960000000	8.98227
	15	1000000	0.05	300000000	600000000	8.77815
Cephazolin 400 µg/mL	23	1000000	0.05	460000000	920000000	8.96379	9.01714	0.1191
	27	1000000	0.05	540000000	1080000000	9.03342
	18	1000000	0.05	360000000	720000000	8.85733
	34	1000000	0.05	680000000	1360000000	9.13354
	22	1000000	0.05	440000000	880000000	8.94448
	37	1000000	0.05	740000000	1480000000	9.17026
Polycarbonate (+ controls)	76	1000000	0.05	1520000000	3040000000	9.48287	9.37405	0.0713078
	64	1000000	0.05	1280000000	2560000000	9.40824
	53	1000000	0.05	1060000000	2120000000	9.32634
	64	1000000	0.05	1280000000	2560000000	9.40824
	53	1000000	0.05	1060000000	2120000000	9.32634
	49	1000000	0.05	980000000	1960000000	9.29226
Ciprofloxacin 50 µg/ml	76	100000	0.05	152000000	304000000	8.48287	8.46315	0.448063
	98	100000	0.05	196000000	392000000	8.59329
	167	100000	0.05	334000000	668000000	8.82478
	124	10000	0.05	24800000	49600000	7.69548
	131	100000	0.05	262000000	524000000	8.71933
Ciprofloxacin 100 µg/ml	121	100000	0.05	242000000	484000000	8.68485	8.50245	0.213038
	50	100000	0.05	100000000	200000000	8.30103
	71	100000	0.05	142000000	284000000	8.45332
	145	100000	0.05	290000000	580000000	8.76343
	51	100000	0.05	102000000	204000000	8.30963
Ciprofloxacin 200 µg/ml	189	10000	0.05	37800000	75600000	7.87852	7.47033	0.293943
	92	10000	0.05	18400000	36800000	7.56585
	64	10000	0.05	12800000	25600000	7.40824
	68	10000	0.05	13600000	27200000	7.43457
	29	10000	0.05	5800000	11600000	7.06446
Ciprofloxacin 400 µg/ml	77	100000	0.05	154000000	308000000	8.48855	8.31897	0.148344
	55	100000	0.05	110000000	220000000	8.34242
	30	100000	0.05	60000000	120000000	8.07918
	56	100000	0.05	112000000	224000000	8.35025
	54	100000	0.05	108000000	216000000	8.33445
Cephazolin 100 µg/mL	36	1000000	0.05	720000000	1440000000	9.15836	9.1332	0.830955
	90	10000000	0.05	18000000000	36000000000	10.5563
	16	1000000	0.05	320000000	640000000	8.80618
	97	100000	0.05	194000000	388000000	8.58883
	9	1000000	0.05	180000000	360000000	8.5563
Cephazolin 200 µg/mL	29	1000000	0.05	580000000	1160000000	9.06446	8.8959	0.167906
	19	1000000	0.05	380000000	760000000	8.88081
	11	1000000	0.05	220000000	440000000	8.64345
	18	1000000	0.05	360000000	720000000	8.85733
	27	1000000	0.05	540000000	1080000000	9.03342
Cephazolin 400 µg/mL	16	1000000	0.05	320000000	640000000	8.80618	8.72305	0.0814591
	11	1000000	0.05	220000000	440000000	8.64345
	16	1000000	0.05	320000000	640000000	8.80618
	11	1000000	0.05	220000000	440000000	8.64345
	13	1000000	0.05	260000000	520000000	8.716
