# Supplementary material for: Growth substrate may influence biofilm susceptibility to antibiotics
Source: PLoS One. 2019 Mar 14;14(3):e0206774. doi: 10.1371/journal.pone.0206774 (PMC6417642; doi:10.1371/journal.pone.0206774)
Supplement: S2 Table — CFU numbers with decimal points are due to quadruplicate platings that were averaged. (XLSX) [file pone.0206774.s002.xlsx]

## Sheet: Sheet1
S2 Table: Raw microbiological data for P. aeruginosa ATCC 27853. CFU numbers with decimal points are due to quadruplicate platings that were averaged.
Coupon Type and µg/ml	CFU	Dilution Factor 1 (scientific notation)	Dilution Factor 2 (1:20 for final pipet step)	CFU/mL	CFU/sample	Log10 Transformed	Average	Standard Deviation
Collagen (+ controls)	24.75	100000	0.05	49500000	99000000	7.99564	8.16324	0.148275
	32	100000	0.05	64000000	128000000	8.10721
	27.25	100000	0.05	54500000	109000000	8.03743
	55.5	100000	0.05	111000000	222000000	8.34635
	36	100000	0.05	72000000	144000000	8.15836
	54	100000	0.05	108000000	216000000	8.33445
Tobramycin 25 µg/ml	29	1000	0.05	580000	1160000	6.06446	5.25939	0.892742
	69	1000	0.05	1380000	2760000	6.44091
	58	100	0.05	116000	232000	5.36549
	51	10	0.05	10200	20400	4.30963
	33	100	0.05	66000	132000	5.12057
	45	10	0.05	9000	18000	4.25527
Tobramycin 50 µg/ml	1	100	0.05	2000	4000	3.60206	3.99114	0.325711
	3	100	0.05	6000	12000	4.07918
	2	100	0.05	4000	8000	3.90309
	6	100	0.05	12000	24000	4.38021
Tobramycin 100 µg/ml	0	1	0.05	0	0	0	0	0
	0	1	0.05	0	0	0
	0	1	0.05	0	0	0
	0	1	0.05	0	0	0
	0	1	0.05	0	0	0
Ciprofloxacin 50 µg/ml	32.25	100	0.05	64500	129000	5.11059	4.28974	0.761633
	19.25	100	0.05	38500	77000	4.88649
	21.75	100	0.05	43500	87000	4.93952
	7.5	10	0.05	1500	3000	3.47712
	12	10	0.05	2400	4800	3.68124
	11	10	0.05	2200	4400	3.64345
Ciprofloxacin 100 µg/ml	37.75	10	0.05	7550	15100	4.17898	4.64867	0.897317
	115	10	0.05	230000	460000	5.66276
	61.5	100	0.05	123000	245000	5.38917
	44.75	100	0.05	89500	179000	5.25285
	20	10	0.05	4000	8000	3.90309
	8	10	0.05	1600	3200	3.50515
Ciprofloxacin 200 µg/ml	11.75	10	0.05	2350	4700	3.6721	4.12123	0.48539
	41.75	10	0.05	8350	16700	4.22272
	63.5	10	0.05	12700	25300	4.40312
	7	100	0.05	14000	28000	4.44716
	1	1000	0.05	20000	40000	4.60206
	6	10	0.05	1200	2400	3.38021
Polycarbonate (+ controls)	60	100000	0.05	120000000	240000000	8.38021	8.02813	1.00782
	25	1000	0.05	500000	1000000	6
	62	100000	0.05	124000000	248000000	8.39445
	115	100000	0.05	230000000	460000000	8.66276
	91	100000	0.05	182000000	364000000	8.5611
	37	100000	0.05	74000000	148000000	8.17026
Tobramycin 25 µg/ml	84	10	0.05	16800	33600	4.52634	4.87552	0.325346
	43	100	0.05	86000	172000	5.23553
	86	10	0.05	17200	34400	4.53656
	25	100	0.05	50000	100000	5
	30	100	0.05	60000	120000	5.07918
Tobramycin 50 µg/ml	2	10	0.05	400	800	2.90309	1.71687	1.79556
	0	1	0.05	0	0	0
	3	100	0.05	6000	12000	4.07918
	1	1	0.05	20	40	1.60206
	0	1	0.05	0	0	0
Tobramycin 100 µg/ml	0	1	0.05	0	0	0	0	0
	0	1	0.05	0	0	0
	0	1	0.05	0	0	0
	0	1	0.05	0	0	0
Ciprofloxacin 50 µg/ml	65.25	10	0.05	13100	26100	4.41664	4.11238	0.3408
	31	10	0.05	6200	12400	4.09342
	72.75	10	0.05	14600	29100	4.46389
	22	10	0.05	4400	8800	3.94448
	11	10	0.05	2200	4400	3.64345
Ciprofloxacin 100 µg/ml	17.5	1	0.05	350	700	2.8451	3.87123	0.741241
	55	1	0.05	1100	2200	3.34242
	86.5	1	0.05	17300	34600	4.53908
	39.75	10	0.05	7950	15900	4.2014
	67	10	0.05	13400	26800	4.42813
Ciprofloxacin 200 µg/ml	17.5	1	0.05	350	700	2.8451	1.77243	1.62109
	32.5	1	0.05	650	800	2.90309
	1	100	0.05	650	1300	3.11394
	0	1	0.05	0	0	0
	0	1	0.05	0	0	0
