# Supplementary material for: Growth substrate may influence biofilm susceptibility to antibiotics
Source: PLoS One. 2019 Mar 14;14(3):e0206774. doi: 10.1371/journal.pone.0206774 (PMC6417642; doi:10.1371/journal.pone.0206774)
Supplement: S3 Table — (XLSX) [file pone.0206774.s003.xlsx]

## Sheet: Sheet1
S3 Table: Raw microbiological data for E. coli ATCC 9637.
Coupon Type and µg/ml	CFU	Dilution Factor 1 (scientific notation)	Dilution Factor 2 (1:20 for final pipet step)	CFU/mL	CFU/sample	Log10 Transformed	Average	Standard Deviation
Collagen (+ controls)	78	100000	0.05	156000000	312000000	8.49415	8.95006	0.763525
	103	100000	0.05	206000000	412000000	8.6149
	120	100000	0.05	240000000	480000000	8.68124
	134	100000	0.05	268000000	536000000	8.72916
	12	1000000	0.05	240000000	480000000	8.68124
	79	10000000	0.05	15800000000	31600000000	10.4997
Ceftriaxone 50 µg/ml	49	1000	0.05	980000	1960000	6.29226	6.3246	1.2127
	30	1000	0.05	600000	1200000	6.07918
	33	100000	0.05	66000000	132000000	8.12057
	13	100	0.05	26000	52000	4.716
	65	1000	0.05	1300000	2600000	6.41497
Ceftriaxone 100 µg/ml	30	100000	0.05	60000000	120000000	8.07918	3.59817	3.6512
	51	1000	0.05	1020000	2040000	6.30963
	0	1	0.05	0	0	0
	0	1	0.05	0	0	0
	1	100	0.05	2000	4000	3.60206
Ceftriaxone 200 µg/ml	109	10000	0.05	21800000	43600000	7.63949	4.16708	3.52784
	53	10000	0.05	10600000	21200000	7.32634
	1	100	0.05	2000	4000	3.60206
	0	1	0.05	0	0	0
	0	1	0.05	0	0	0
	68	1000	0.05	1360000	2720000	6.43457
Ciprofloxacin 25 µg/ml	41	10000	0.05	8200000	16400000	7.21484	7.0092	0.207901
	14	10000	0.05	2800000	5600000	6.74819
	50	10000	0.05	10000000	20000000	7.30103
	21	10000	0.05	4200000	8400000	6.92428
	23	10000	0.05	4600000	9200000	6.96379
	20	10000	0.05	4000000	8000000	6.90309
Ciprofloxacin 50 µg/ml	8	10000	0.05	1600000	3200000	6.50515	6.29979	0.432788
	5	10000	0.05	1000000	2000000	6.30103
	16	10000	0.05	3200000	6400000	6.80618
	5	10000	0.05	1000000	2000000	6.30103
	6	10000	0.05	1200000	2400000	6.38021
	8	1000	0.05	160000	320000	5.50515
Ciprofloxacin 100 µg/ml	33	1000	0.05	660000	1320000	6.12057	3.52181	2.86951
	2	10000	0.05	400000	800000	5.90309
	0	10000	0.05	0	0	0
	1	100	0.05	2000	4000	3.60206
	0	10000	0.05	0	0	0
	8	1000	0.05	160000	320000	5.50515
Polycarbonate (+ controls)	91	10000	0.05	18200000	36400000	7.5611	7.40496	0.494134
	10	10000	0.05	2000000	4000000	6.60206
	34	100000	0.05	68000000	136000000	8.13354
	76	10000	0.05	15200000	30400000	7.48287
	49	10000	0.05	9800000	19600000	7.29226
	57	10000	0.05	11400000	22800000	7.35793
Ceftriaxone 50 µg/ml	0	1	0.05	0	0	0	0	0
	0	1	0.05	0	0	0
	0	1	0.05	0	0	0
	0	1	0.05	0	0	0
	0	1	0.05	0	0	0
Ceftriaxone 100 µg/ml	0	1	0.05	0	0	0	0	0
	0	1	0.05	0	0	0
	0	1	0.05	0	0	0
	0	1	0.05	0	0	0
Ceftriaxone 200 µg/ml	0	11	0.05	0	0	0	0	0
	0	1	0.05	0	0	0
	0	1	0.05	0	0	0
	0	1	0.05	0	0	0
	0	1	0.05	0	0	0
Ciprofloxacin 25 µg/ml	42	100	0.05	84000	168000	5.22531	5.13991	0.0988226
	26	100	0.05	52000	104000	5.01703
	39	100	0.05	78000	156000	5.19312
	41	100	0.05	82000	164000	5.21484
	28	100	0.05	56000	112000	5.04922
Ciprofloxacin 50 µg/ml	0	100	0.05	0	0	0	1.01584	2.27148
	0	100	0.05	0	0	0
	0	100	0.05	0	0	0
	3	1000	0.05	60000	120000	5.07918
	0	100	0.05	0	0	0
Ciprofloxacin 100 µg/ml	0	100	0.05	0	0	0	0	0
	0	1000	0.05	0	0	0
	0	100	0.05	0	0	0
	0	1000	0.05	0	0	0
	0	100	0.05	0	0	0
