# Supplementary material for: Growth substrate may influence biofilm susceptibility to antibiotics
Source: PLoS One. 2019 Mar 14;14(3):e0206774. doi: 10.1371/journal.pone.0206774 (PMC6417642; doi:10.1371/journal.pone.0206774)
Supplement: S4 Table — (XLSX) [file pone.0206774.s004.xlsx]

## Sheet: Sheet1
S4 Table: Raw microbiological data for A. baumannii ATCC BAA 1605.
Coupon Type and µg/ml	CFU	Dilution Factor 1 (scientific notation)	Dilution Factor 2 (1:20 for final pipet step)	CFU/mL	CFU/sample	Log10 Transformed	Average	Standard Deviation
Collagen (+ controls)	66	100000	0.05	132000000	264000000	8.4216	7.70143	0.360211
	10	100000	0.05	20000000	40000000	7.60206
	92	10000	0.05	18400000	36800000	7.56585
	65	10000	0.05	13000000	26000000	7.41497
	99	10000	0.05	19800000	39600000	7.5977
	101	10000	0.05	20200000	40400000	7.60638
Imipenem 50 µg/ml	78	100000	0.05	156000000	312000000	8.49415	8.37722	0.119789
	54	100000	0.05	108000000	216000000	8.33445
	71	100000	0.05	142000000	284000000	8.45332
	36	100000	0.05	72000000	144000000	8.15836
	66	100000	0.05	132000000	264000000	8.4216
	63	100000	0.05	126000000	252000000	8.4014
Imipenem 100 µg/ml	6	100000	0.05	12000000	24000000	7.38021	7.3076	0.395094
	37	10000	0.05	7400000	14800000	7.17026
	23	100000	0.05	46000000	92000000	7.96379
	17	10000	0.05	3400000	6800000	6.83251
	73	10000	0.05	14600000	29200000	7.46538
	27	10000	0.05	5400000	10800000	7.03342
Imipenem 200 µg/ml	45	10000	0.05	9000000	18000000	7.25527	7.30667	0.376943
	32	10000	0.05	6400000	12800000	7.10721
	31	10000	0.05	6200000	12400000	7.09342
	20	10000	0.05	4000000	8000000	6.90309
	22	100000	0.05	44000000	88000000	7.94448
	86	10000	0.05	17200000	34400000	7.53656
Colistin 50 µg/ml	0	1	0.05	0	0	0	4.90883	2.56699
	101	1000	0.05	2020000	4040000	6.60638
	8	100	0.05	16000	32000	4.50515
	14	10000	0.05	2800000	5600000	6.74819
	35	100	0.05	70000	140000	5.14613
	7	10000	0.05	1400000	2800000	6.44716
Colistin 100 µg/ml	0	1	0.05	0	0	0	0	0
	0	1	0.05	0	0	0
	0	1	0.05	0	0	0
	0	1	0.05	0	0	0
	0	1	0.05	0	0	0
Colistin 200 µg/ml	0	1	0.05	0	0	0	0	0
	0	1	0.05	0	0	0
	0	1	0.05	0	0	0
	0	1	0.05	0	0	0
	0	1	0.05	0	0	0
	0	1	0.05	0	0	0
Polycarbonate (+ controls)	22	1000000	0.05	440000000	880000000	8.94448	8.42435	0.364965
	16	1000000	0.05	320000000	640000000	8.80618
	47	100000	0.05	94000000	188000000	8.27416
	31	100000	0.05	62000000	124000000	8.09342
	31	100000	0.05	62000000	124000000	8.09342
	54	100000	0.05	108000000	216000000	8.33445
Imipenem 50 µg/ml	75	100000	0.05	150000000	300000000	8.47712	8.4233	0.0494353
	73	100000	0.05	146000000	292000000	8.46538
	66	100000	0.05	132000000	264000000	8.4216
	57	100000	0.05	114000000	228000000	8.35793
	62	100000	0.05	124000000	248000000	8.39445
Imipenem 100 µg/ml	103	10000	0.05	20600000	41200000	7.6149	7.53971	0.163876
	113	10000	0.05	22600000	45200000	7.65514
	74	10000	0.05	14800000	29600000	7.47129
	118	10000	0.05	23600000	47200000	7.67394
	48	10000	0.05	9600000	19200000	7.2833
Imipenem 200 µg/ml	85	10000	0.05	17000000	34000000	7.53148	7.20177	0.239432
	41	10000	0.05	8200000	16400000	7.21484
	52	10000	0.05	10400000	20800000	7.31806
	22	10000	0.05	4400000	8800000	6.94448
	25	10000	0.05	5000000	10000000	7
Colistin 50 µg/ml	1	1000	0.05	20000	40000	4.60206	4.27738	2.61056
	28	100	0.05	56000	112000	5.04922
	0	1	0.05	0	0	0
	34	10000	0.05	6800000	13600000	7.13354
	1	1000	0.05	20000	40000	4.60206
Colistin 100 µg/ml	0	1	0.05	0	0	0	0	0
	0	1	0.05	0	0	0
	0	1	0.05	0	0	0
	0	1	0.05	0	0	0
	0	1	0.05	0	0	0
Colistin 200 µg/ml	0	1	0.05	0	0	0	0	0
	0	1	0.05	0	0	0
	0	1	0.05	0	0	0
	0	1	0.05	0	0	0
	0	1	0.05	0	0	0
