# Supplementary material for: Growth substrate may influence biofilm susceptibility to antibiotics
Source: PLoS One. 2019 Mar 14;14(3):e0206774. doi: 10.1371/journal.pone.0206774 (PMC6417642; doi:10.1371/journal.pone.0206774)
Supplement: S5 Table — (XLSX) [file pone.0206774.s005.xlsx]

## Sheet: Sheet1
S5 Table: Raw microbiological data for B. subtilis ATCC 19659.
Coupon Type and µg/ml	CFU	Dilution Factor 1 (scientific notation)	Dilution Factor 2 (1:20 for final pipet step)	CFU/mL	CFU/sample	Log10 Transformed	Average	Standard Deviation
Collagen (+ controls)	5	100000	0.05	10000000	20000000	7.30103	7.2767	0.203846
	29	10000	0.05	5800000	11600000	7.06446
	55	10000	0.05	11000000	22000000	7.34242
	80	10000	0.05	16000000	32000000	7.50515
	25	10000	0.05	5000000	10000000	7
	7	100000	0.05	14000000	28000000	7.44716
Ciprofloxacin 50 µg/ml	10	1000	0.05	200000	400000	5.60206	5.71035	0.640706
	37	100	0.05	74000	148000	5.17026
	21	10000	0.05	4200000	8400000	6.92428
	56	100	0.05	112000	224000	5.35025
	18	1000	0.05	360000	720000	5.85733
	57	100	0.05	114000	228000	5.35793
Ciprofloxacin 100 µg/ml	1	100	0.05	2000	4000	3.60206	3.99114	0.352427
	3	100	0.05	6000	12000	4.07918
	2	100	0.05	4000	8000	3.90309
	6	100	0.05	12000	24000	4.38021
	1	100	0.05	2000	4000	3.60206
	6	100	0.05	12000	24000	4.38021
Ciprofloxacin 200 µg/ml	0	1	0.05	0	0	0	0	0
	0	1	0.05	0	0	0
	0	1	0.05	0	0	0
	0	1	0.05	0	0	0
	0	1	0.05	0	0	0
	0	1	0.05	0	0	0
Vancomycin 50 µg/ml	34	100	0.05	68000	136000	5.13354	5.68236	0.461127
	11	1000	0.05	220000	440000	5.64345
	9	1000	0.05	180000	360000	5.5563
	63	1000	0.05	1260000	2520000	6.4014
	55	100	0.05	110000	220000	5.34242
	26	1000	0.05	520000	1040000	6.01703
Vancomycin 100 µg/ml	6	100	0.05	12000	24000	4.38021	4.64062	0.357534
	1	1000	0.05	20000	40000	4.60206
	7	100	0.05	14000	28000	4.44716
	6	100	0.05	12000	24000	4.38021
	13	100	0.05	26000	52000	4.716
	52	100	0.05	104000	208000	5.31806
Vancomycin 200 µg/ml	6	1000	0.05	120000	240000	5.38021	5.13129	0.413763
	3	1000	0.05	60000	120000	5.07918
	4	1000	0.05	80000	160000	5.20412
	13	1000	0.05	260000	520000	5.716
	2	1000	0.05	40000	80000	4.90309
	8	100	0.05	16000	32000	4.50515
Polycarbonate (+ controls)	4	10000	0.05	800000	1600000	6.20412	6.8169	0.698799
	8	10000	0.05	1600000	3200000	6.50515
	8	10000	0.05	1600000	3200000	6.50515
	5	10000	0.05	1000000	2000000	6.30103
	19	100000	0.05	38000000	76000000	7.88081
	8	100000	0.05	16000000	32000000	7.50515
Ciprofloxacin 50 µg/ml	8	100	0.05	16000	32000	4.50515	5.58191	0.761725
	8	10000	0.05	1600000	3200000	6.50515
	7	1000	0.05	140000	280000	5.44716
	59	100	0.05	118000	236000	5.37291
	3	10000	0.05	600000	1200000	6.07918
Ciprofloxacin 100 µg/ml	0	1	0.05	0	0	0	0	0
	0	1	0.05	0	0	0
	0	1	0.05	0	0	0
	0	1	0.05	0	0	0
	0	1	0.05	0	0	0
Ciprofloxacin 200 µg/ml	0	1	0.05	0	0	0	0	0
	0	1	0.05	0	0	0
	0	1	0.05	0	0	0
	0	1	0.05	0	0	0
	0	1	0.05	0	0	0
Vancomycin 50 µg/ml	10	1000	0.05	200000	400000	5.60206	5.57021	0.309253
	28	1000	0.05	560000	1120000	6.04922
	55	100	0.05	110000	220000	5.34242
	45	100	0.05	90000	180000	5.25527
	10	1000	0.05	200000	400000	5.60206
Vancomycin 100 µg/ml	0	1	0.05	0	0	0	0	0
	0	1	0.05	0	0	0
	0	1	0.05	0	0	0
	0	1	0.05	0	0	0
	0	1	0.05	0	0	0
Vancomycin 200 µg/ml	0	1	0.05	0	0	0	1.84082	2.52065
	0	1	0.05	0	0	0
	0	1	0.05	0	0	0
	1	1000	0.05	20000	40000	4.60206
	1	1000	0.05	20000	40000	4.60206
