# Supplementary material for: Growth substrate may influence biofilm susceptibility to antibiotics
Source: PLoS One. 2019 Mar 14;14(3):e0206774. doi: 10.1371/journal.pone.0206774 (PMC6417642; doi:10.1371/journal.pone.0206774)
Supplement: S6 Table — (XLSX) [file pone.0206774.s006.xlsx]

## Sheet: Sheet1
S6 Table: Raw microbiological data for MRSA USA300.
Coupon Type and µg/ml	CFU	Dilution Factor 1 (scientific notation)	Dilution Factor 2 (1:20 for final pipet step)	CFU/mL	CFU/sample	Log10 Transformed	Average	Standard Deviation
Collagen (+ controls)	26	10000000	0.05	5200000000	10400000000	10.017	9.60799	0.344564
	30	10000000	0.05	6000000000	12000000000	10.0792
	61	1000000	0.05	1220000000	2440000000	9.38739
	63	1000000	0.05	1260000000	2520000000	9.4014
	51	1000000	0.05	1020000000	2040000000	9.30963
	71	1000000	0.05	1420000000	2840000000	9.45332
Vancomycin 100 µg/ml	76	1000000	0.05	1520000000	3040000000	9.48287	8.74132	0.493156
	74	100000	0.05	148000000	296000000	8.47129
	54	100000	0.05	108000000	216000000	8.33445
	41	1000000	0.05	820000000	1640000000	9.21484
	11	1000000	0.05	220000000	440000000	8.64345
	50	100000	0.05	100000000	200000000	8.30103
Vancomycin 200 µg/ml	18	10000000	0.05	3600000000	7200000000	9.85733	9.42261	0.456828
	9	1000000	0.05	180000000	360000000	8.5563
	9	10000000	0.05	1800000000	3600000000	9.5563
	66	1000000	0.05	1320000000	2640000000	9.4216
	67	1000000	0.05	1340000000	2680000000	9.42813
	13	10000000	0.05	2600000000	5200000000	9.716
Vancomycin 400 µg/ml	59	1000000	0.05	1180000000	2360000000	9.37291	9.27061	0.0721122
	46	1000000	0.05	920000000	1840000000	9.26482
	55	1000000	0.05	1100000000	2200000000	9.34242
	43	1000000	0.05	860000000	1720000000	9.23553
	39	1000000	0.05	780000000	1560000000	9.19312
	41	1000000	0.05	820000000	1640000000	9.21484
Daptomycin 50 µg/mL	29	100000	0.05	58000000	116000000	8.06446	7.41418	0.695791
	32	100000	0.05	64000000	128000000	8.10721
	71	1000	0.05	1420000	2840000	6.45332
	18	100000	0.05	36000000	72000000	7.85733
	37	10000	0.05	7400000	14800000	7.17026
	17	10000	0.05	3400000	6800000	6.83251
Daptomycin 100 µg/mL	28	10000	0.05	5600000	11200000	7.04922	7.11925	0.353121
	45	10000	0.05	9000000	18000000	7.25527
	69	1000	0.05	1380000	2760000	6.44091
	43	10000	0.05	8600000	17200000	7.23553
	53	10000	0.05	10600000	21200000	7.32634
	64	10000	0.05	12800000	25600000	7.40824
Daptomycin 200 µg/mL	1	10	0.05	200	400	2.60206	1.30103	1.42521
	1	10	0.05	200	400	2.60206
	0	1	0.05	0	0	0
	0	1	0.05	0	0	0
	0	1	0.05	0	0	0
	1	10	0.05	200	400	2.60206
Polycarbonate (+ controls)	25	100000	0.05	50000000	100000000	8	7.49099	0.422112
	16	100000	0.05	32000000	64000000	7.80618
	18	10000	0.05	3600000	7200000	6.85733
	35	10000	0.05	7000000	14000000	7.14613
	94	10000	0.05	18800000	37600000	7.57519
	91	10000	0.05	18200000	36400000	7.5611
Vancomycin 100 µg/ml	21	10000	0.05	4200000	8400000	6.92428	6.61489	0.47772
	40	1000	0.05	800000	1600000	6.20412
	46	1000	0.05	920000	1840000	6.26482
	50	10000	0.05	10000000	20000000	7.30103
	60	1000	0.05	1200000	2400000	6.38021
Vancomycin 200 µg/ml	46	10000	0.05	9200000	18400000	7.26482	6.51889	0.684615
	31	10000	0.05	6200000	12400000	7.09342
	37	1000	0.05	740000	1480000	6.17026
	97	100	0.05	194000	388000	5.58883
	75	1000	0.05	1500000	3000000	6.47712
Vancomycin 400 µg/mL	2	100	0.05	4000	8000	3.90309	2.42144	2.24003
	10	100	0.05	20000	40000	4.60206
	0	1	0.05	0	0	0
	1	100	0.05	2000	4000	3.60206
	0	1	0.05	0	0	0
Daptomycin 50 µg/mL	40	10	0.05	8000	16000	4.20412	2.22144	2.13718
	50	10	0.05	10000	20000	4.30103
	0	1	0.05	0	0	0
	1	10	0.05	200	400	2.60206
	0	1	0.05	0	0	0
Daptomycin 100 µg/mL	0	1	0.05	0	0	0	1.9327	1.78775
	2	10	0.05	400	800	2.90309
	12	10	0.05	2400	4800	3.68124
	3	10	0.05	600	1200	3.07918
	0	1	0.05	0	0	0
Daptomycin 200 µg/mL	0	1	0.05	0	0	0	0	0
	0	1	0.05	0	0	0
	0	1	0.05	0	0	0
	0	1	0.05	0	0	0
	0	1	0.05	0	0	0
