# Supplementary material for: Growth substrate may influence biofilm susceptibility to antibiotics
Source: PLoS One. 2019 Mar 14;14(3):e0206774. doi: 10.1371/journal.pone.0206774 (PMC6417642; doi:10.1371/journal.pone.0206774)
Supplement: S7 Table — (XLSX) [file pone.0206774.s007.xlsx]

## Sheet: Sheet1
S7 Table: Raw microbiological data for MRSA USA400.
Coupon Type and µg/ml	CFU	Dilution Factor 1 (scientific notation)	Dilution Factor 2 (1:20 for final pipet step)	CFU/mL	CFU/sample	Log10 Transformed	Average	Standard Deviation
Collagen (+ controls)	32	1000000	0.05	640000000	1280000000	9.10721	9.32288	0.192348
	68	1000000	0.05	1360000000	2720000000	9.43457
	34	1000000	0.05	680000000	1360000000	9.13354
	59	1000000	0.05	1180000000	2360000000	9.37291
	103	1000000	0.05	2060000000	4120000000	9.6149
	47	1000000	0.05	940000000	1880000000	9.27416
Daptomycin 50 µg/mL	103	10000	0.05	20600000	41200000	7.6149	7.47693	0.24511
	109	10000	0.05	21800000	43600000	7.63949
	48	10000	0.05	9600000	19200000	7.2833
	31	10000	0.05	6200000	12400000	7.09342
	77	10000	0.05	15400000	30800000	7.48855
	138	10000	0.05	27600000	55200000	7.74194
Daptomycin 100 µg/mL	48	10000	0.05	9600000	19200000	7.2833	6.67596	0.532526
	20	10000	0.05	4000000	8000000	6.90309
	34	1000	0.05	680000	1360000	6.13354
	15	10000	0.05	3000000	6000000	6.77815
	21	1000	0.05	420000	840000	5.92428
	27	10000	0.05	5400000	10800000	7.03342
Daptomycin 200 µg/mL	21	100	0.05	42000	84000	4.92428	5.50403	0.834965
	21	1000	0.05	420000	840000	5.92428
	37	100	0.05	74000	148000	5.17026
	52	10	0.05	10400	20800	4.31806
	39	1000	0.05	780000	1560000	6.19312
	78	1000	0.05	1560000	3120000	6.49415
Vancomycin 50 µg/mL	41	1000000	0.05	820000000	1640000000	9.21484	8.86635	0.366462
	36	1000000	0.05	720000000	1440000000	9.15836
	25	1000000	0.05	500000000	1000000000	9
	150	100000	0.05	300000000	600000000	8.77815
	174	100000	0.05	348000000	696000000	8.84261
	40	100000	0.05	80000000	160000000	8.20412
Vancomycin 100 µg/mL	18	1000000	0.05	360000000	720000000	8.85733	8.99639	0.190965
	50	1000000	0.05	1000000000	2000000000	9.30103
	34	1000000	0.05	680000000	1360000000	9.13354
	23	1000000	0.05	460000000	920000000	8.96379
	15	1000000	0.05	300000000	600000000	8.77815
	22	1000000	0.05	440000000	880000000	8.94448
Vancomycin 200 µg/mL	91	100000	0.05	182000000	364000000	8.5611	8.77987	0.501627
	43	1000000	0.05	860000000	1720000000	9.23553
	137	100000	0.05	274000000	548000000	8.73878
	20	100000	0.05	40000000	80000000	7.90309
	32	1000000	0.05	640000000	1280000000	9.10721
	34	1000000	0.05	680000000	1360000000	9.13354
Polycarbonate (+ controls)	57	10000	0.05	11400000	22800000	7.35793	8.18736	0.453047
	48	100000	0.05	96000000	192000000	8.2833
	94	100000	0.05	188000000	376000000	8.57519
	48	100000	0.05	96000000	192000000	8.2833
	94	100000	0.05	188000000	376000000	8.57519
	28	100000	0.05	56000000	112000000	8.04922
Daptomycin 50 µg/mL	18	10	0.05	3600	7200	3.85733	4.37948	1.03364
	36	10	0.05	7200	14400	4.15836
	50	10	0.05	10000	20000	4.30103
	7	10	0.05	1400	2800	3.44716
	34	1000	0.05	680000	1360000	6.13354
Daptomycin 100 µg/mL	1	10	0.05	200	400	2.60206	3.26536	1.0333
	1	10	0.05	200	400	2.60206
	15	100	0.05	30000	60000	4.77815
	3	10	0.05	600	1200	3.07918
Daptomycin 200 µg/mL	2	10	0.05	400	800	2.90309	1.61699	2.35617
	0	0	0.05	0	0	0
	0	0	0.05	0	0	0
	38	100	0.05	76000	152000	5.18184
	0	0	0.05	0	0	0
Vancomycin 50 µg/mL	28	1000	0.05	560000	1120000	6.04922	6.53865	0.424856
	35	1000	0.05	700000	1400000	6.14613
	157	1000	0.05	3140000	6280000	6.79796
	116	1000	0.05	2320000	4640000	6.66652
	27	10000	0.05	5400000	10800000	7.03342
Vancomycin 100 µg/mL	29	1000	0.05	580000	1160000	6.06446	6.48191	0.55894
	89	1000	0.05	1780000	3560000	6.55145
	32	1000	0.05	640000	1280000	6.10721
	66	10000	0.05	13200000	26400000	7.4216
	46	1000	0.05	920000	1840000	6.26482
Vancomycin 200 µg/mL	140	10000	0.05	28000000	56000000	7.74819	7.16664	1.04774
	54	100	0.05	108000	216000	5.33445
	129	10000	0.05	25800000	51600000	7.71265
	44	10000	0.05	8800000	17600000	7.24551
	155	10000	0.05	31000000	62000000	7.79239
