# Supplementary material for: Growth substrate may influence biofilm susceptibility to antibiotics
Source: PLoS One. 2019 Mar 14;14(3):e0206774. doi: 10.1371/journal.pone.0206774 (PMC6417642; doi:10.1371/journal.pone.0206774)
Supplement: S8 Table — (XLSX) [file pone.0206774.s008.xlsx]

## Sheet: Sheet1
S8 Table: Raw microbiological data for S. mutans ATCC 25175.
Coupon Type and µg/ml	CFU	Dilution Factor 1 (scientific notation)	Dilution Factor 2 (1:20 for final pipet step)	CFU/mL	CFU/sample	Log10 Transformed	Average	Standard Deviation
Collagen (+ controls)	68	100000	0.05	136000000	272000000	8.43457	8.69911	0.363186
	82	100000	0.05	164000000	328000000	8.51587
	68	100000	0.05	136000000	272000000	8.43457
	20	1000000	0.05	400000000	800000000	8.90309
	9	1000000	0.05	180000000	360000000	8.5563
	56	1000000	0.05	1120000000	2240000000	9.35025
Erythromycin 50 µg/mL	102	100000	0.05	204000000	408000000	8.61066	8.8889	0.502494
	108	100000	0.05	216000000	432000000	8.63548
	102	100000	0.05	204000000	408000000	8.61066
	220	100000	0.05	440000000	880000000	8.94448
	190	1000000	0.05	3800000000	7600000000	9.88081
	112	100000	0.05	224000000	448000000	8.65128
Erythromycin 100 µg/mL	19	100000	0.05	38000000	76000000	7.88081	6.8046	0.849934
	30	1000	0.05	600000	1200000	6.07918
	200	10000	0.05	40000000	80000000	7.90309
	60	1000	0.05	1200000	2400000	6.38021
	60	1000	0.05	1200000	2400000	6.38021
	4	10000	0.05	800000	1600000	6.20412
Erythromycin 200 µg/mL	80	10000	0.05	16000000	32000000	7.50515	5.9699	0.882124
	6	1000	0.05	120000	240000	5.38021
	3	1000	0.05	60000	120000	5.07918
	34	1000	0.05	680000	1360000	6.13354
	47	1000	0.05	940000	1880000	6.27416
	7	1000	0.05	140000	280000	5.44716
Amoxicillin 50 µg/mL	48	100000	0.05	96000000	192000000	8.2833	8.04695	0.204402
	39	100000	0.05	78000000	156000000	8.19312
	30	100000	0.05	60000000	120000000	8.07918
	18	100000	0.05	36000000	72000000	7.85733
	33	100000	0.05	66000000	132000000	8.12057
	14	100000	0.05	28000000	56000000	7.74819
Amoxicillin 100 µg/mL	17	100000	0.05	34000000	68000000	7.83251	8.13097	0.394288
	94	100000	0.05	188000000	376000000	8.57519
	22	100000	0.05	44000000	88000000	7.94448
	18	100000	0.05	36000000	72000000	7.85733
	124	100000	0.05	248000000	496000000	8.69548
	19	100000	0.05	38000000	76000000	7.88081
Amoxicillin 200 µg/mL	19	100000	0.05	38000000	76000000	7.88081	7.76708	0.228631
	25	100000	0.05	50000000	100000000	8
	98	10000	0.05	19600000	39200000	7.59329
	25	100000	0.05	50000000	100000000	8
	7	100000	0.05	14000000	28000000	7.44716
	12	100000	0.05	24000000	48000000	7.68124
Polycarbonate (+ controls)	19	10000	0.05	3800000	7600000	6.88081	7.72919	0.929657
	36	10000	0.05	7200000	14400000	7.15836
	36	10000	0.05	7200000	14400000	7.15836
	56	10000	0.05	11200000	22400000	7.35025
	20	1000000	0.05	400000000	800000000	8.90309
	21	1000000	0.05	420000000	840000000	8.92428
Erythromycin 50 µg/mL	0	100	0.05	0	0	0	1.23167	2.7541
	36	1000	0.05	720000	1440000	6.15836
	0	100	0.05	0	0	0
	0	100	0.05	0	0	0
	0	1000	0.05	0	0	0
Erythromycin 100 µg/mL	0	0	0.05	0	0	0	0	0
	0	0	0.05	0	0	0
	0	0	0.05	0	0	0
	0	0	0.05	0	0	0
	0	0	0.05	0	0	0
Erythromycin 200 µg/mL	0	0	0.05	0	0	0	0	0
	0	0	0.05	0	0	0
	0	0	0.05	0	0	0
	0	0	0.05	0	0	0
	0	0	0.05	0	0	0
Amoxicillin 50 µg/mL	43	100	0.05	86000	172000	5.23553	4.9805	0.327039
	28	100	0.05	56000	112000	5.04922
	54	100	0.05	108000	216000	5.33445
	12	100	0.05	24000	48000	4.68124
	10	100	0.05	20000	40000	4.60206
Amoxicillin 100 µg/mL	13	100	0.05	26000	52000	4.716	4.81761	0.38081
	31	100	0.05	62000	124000	5.09342
	53	100	0.05	106000	212000	5.32634
	7	100	0.05	14000	28000	4.44716
	8	100	0.05	16000	32000	4.50515
Amoxicillin 200 µg/mL	29	100	0.05	58000	116000	5.06446	5.22928	0.27962
	27	100	0.05	54000	108000	5.03342
	24	100	0.05	48000	96000	4.98227
	91	100	0.05	182000	364000	5.5611
	80	100	0.05	160000	320000	5.50515
