# Supplementary material for: Growth substrate may influence biofilm susceptibility to antibiotics
Source: PLoS One. 2019 Mar 14;14(3):e0206774. doi: 10.1371/journal.pone.0206774 (PMC6417642; doi:10.1371/journal.pone.0206774)
Supplement: S9 Table — (XLSX) [file pone.0206774.s009.xlsx]

## Sheet: Sheet1
S9 Table: Raw microbiological data for S. epidermidis ATCC 35984.
Coupon Type and µg/ml	CFU	Dilution Factor 1 (scientific notation)	Dilution Factor 2 (1:20 for final pipet step)	CFU/mL	CFU/sample	Log10 Transformed	Average	Standard Deviation
Collagen (+ controls)	54	1000000	0.05	1080000000	2160000000	9.33445	9.16353	0.334317
	90	1000000	0.05	1800000000	3600000000	9.5563
	24	1000000	0.05	480000000	960000000	8.98227
	31	1000000	0.05	620000000	1240000000	9.09342
	61	1000000	0.05	1220000000	2440000000	9.38739
	106	100000	0.05	212000000	424000000	8.62737
Vancomycin 50 µg/mL	91	100000	0.05	182000000	364000000	8.5611	8.33005	0.136783
	36	100000	0.05	72000000	144000000	8.15836
	54	100000	0.05	108000000	216000000	8.33445
	47	100000	0.05	94000000	188000000	8.27416
	61	100000	0.05	122000000	244000000	8.38739
	46	100000	0.05	92000000	184000000	8.26482
Vancomycin 100 µg/mL	50	100000	0.05	100000000	200000000	8.30103	8.45211	0.160768
	77	100000	0.05	154000000	308000000	8.48855
	48	100000	0.05	96000000	192000000	8.2833
	116	100000	0.05	232000000	464000000	8.66652
	83	100000	0.05	166000000	332000000	8.52114
Vancomycin 200 µg/mL	77	100000	0.05	154000000	308000000	8.48855	8.46524	0.0925857
	96	100000	0.05	192000000	384000000	8.58433
	61	100000	0.05	122000000	244000000	8.38739
	80	100000	0.05	160000000	320000000	8.50515
	53	100000	0.05	106000000	212000000	8.32634
	79	100000	0.05	158000000	316000000	8.49969
Ciprofloxacin 50 µg/mL	99	100000	0.05	198000000	396000000	8.5977	8.31636	0.169369
	58	100000	0.05	116000000	232000000	8.36549
	45	100000	0.05	90000000	180000000	8.25527
	53	100000	0.05	106000000	212000000	8.32634
	30	100000	0.05	60000000	120000000	8.07918
	47	100000	0.05	94000000	188000000	8.27416
Ciprofloxacin 100 µg/mL	60	10000	0.05	12000000	24000000	7.38021	7.45952	0.0637022
	72	10000	0.05	14400000	28800000	7.45939
	62	10000	0.05	12400000	24800000	7.39445
	73	10000	0.05	14600000	29200000	7.46538
	83	10000	0.05	16600000	33200000	7.52114
	86	10000	0.05	17200000	34400000	7.53656
Ciprofloxacin 200 µg/mL	46	1000	0.05	920000	1840000	6.26482	6.33913	0.0456827
	63	1000	0.05	1260000	2520000	6.4014
	57	1000	0.05	1140000	2280000	6.35793
	53	1000	0.05	1060000	2120000	6.32634
	53	1000	0.05	1060000	2120000	6.32634
	57	1000	0.05	1140000	2280000	6.35793
Polycarbonate (+ controls)	78	1000000	0.05	1560000000	3120000000	9.49415	9.14657	0.668249
	115	1000000	0.05	2300000000	4600000000	9.66276
	99	1000000	0.05	1980000000	3960000000	9.5977
	87	1000000	0.05	1740000000	3480000000	9.54158
	63	100000	0.05	126000000	252000000	8.4014
	38	100000	0.05	76000000	152000000	8.18184
Vancomycin 50 µg/mL	45	1000000	0.05	900000000	1800000000	9.25527	8.65822	0.345172
	87	100000	0.05	174000000	348000000	8.54158
	91	100000	0.05	182000000	364000000	8.5611
	57	100000	0.05	114000000	228000000	8.35793
	94	100000	0.05	188000000	376000000	8.57519
Vancomycin 100 µg/mL	140	100000	0.05	280000000	560000000	8.74819	8.6209	0.0983768
	104	100000	0.05	208000000	416000000	8.61909
	90	100000	0.05	180000000	360000000	8.5563
	79	100000	0.05	158000000	316000000	8.49969
	120	100000	0.05	240000000	480000000	8.68124
Vancomycin 200 µg/mL	70	100000	0.05	140000000	280000000	8.44716	8.48564	0.151547
	66	100000	0.05	132000000	264000000	8.4216
	57	100000	0.05	114000000	228000000	8.35793
	71	100000	0.05	142000000	284000000	8.45332
	140	100000	0.05	280000000	560000000	8.74819
Ciprofloxacin 50 µg/mL	67	100000	0.05	134000000	268000000	8.42813	8.55467	0.101275
	75	100000	0.05	150000000	300000000	8.47712
	109	100000	0.05	218000000	436000000	8.63949
	115	100000	0.05	230000000	460000000	8.66276
	92	100000	0.05	184000000	368000000	8.56585
Ciprofloxacin 100 µg/mL	132	1000	0.05	2640000	5280000	6.72263	6.75857	0.343626
	52	10000	0.05	10400000	20800000	7.31806
	146	1000	0.05	2920000	5840000	6.76641
	63	1000	0.05	1260000	2520000	6.4014
	96	1000	0.05	1920000	3840000	6.58433
Ciprofloxacin 200 µg/mL	44	1000	0.05	880000	1760000	6.24551	6.06938	0.114397
	23	1000	0.05	460000	920000	5.96379
	25	1000	0.05	500000	1000000	6
	33	1000	0.05	660000	1320000	6.12057
	26	1000	0.05	520000	1040000	6.01703
