# Supplementary material for: Growth substrate may influence biofilm susceptibility to antibiotics
Source: PLoS One. 2019 Mar 14;14(3):e0206774. doi: 10.1371/journal.pone.0206774 (PMC6417642; doi:10.1371/journal.pone.0206774)
Supplement: S10 Table — (XLSX) [file pone.0206774.s010.xlsx]

## Sheet: Sheet1
S10 Table: Raw microbiological data for K. pneumoniae ATCC BAA-1705.
Coupon Type and µg/ml	CFU	Dilution Factor 1 (scientific notation)	Dilution Factor 2 (1:20 for final pipet step)	CFU/mL	CFU/sample	Log10 Transformed	Average	Standard Deviation
Collagen (+ controls)	7	1000000	0.05	140000000	280000000	8.44716	8.61392	0.228605
	11	1000000	0.05	220000000	440000000	8.64345
	20	1000000	0.05	400000000	800000000	8.90309
	5	1000000	0.05	100000000	200000000	8.30103
	9	1000000	0.05	180000000	360000000	8.5563
	17	1000000	0.05	340000000	680000000	8.83251
Ceftriaxone 50 µg/mL	119	1000000	0.05	2380000000	4760000000	9.67761	9.5814	0.0680978
	106	1000000	0.05	2120000000	4240000000	9.62737
	90	1000000	0.05	1800000000	3600000000	9.5563
	76	1000000	0.05	1520000000	3040000000	9.48287
	88	1000000	0.05	1760000000	3520000000	9.54654
	99	1000000	0.05	1980000000	3960000000	9.5977
Ceftriaxone 100 µg/mL	85	100000	0.05	170000000	340000000	8.53148	8.84137	0.514318
	118	1000000	0.05	2360000000	4720000000	9.67394
	80	100000	0.05	160000000	320000000	8.50515
	85	100000	0.05	170000000	340000000	8.53148
	80	100000	0.05	160000000	320000000	8.50515
	50	1000000	0.05	1000000000	2000000000	9.30103
Ceftriaxone 200 µg/mL	39	1000000	0.05	780000000	1560000000	9.19312	9.23377	0.139426
	62	1000000	0.05	1240000000	2480000000	9.39445
	60	1000000	0.05	1200000000	2400000000	9.38021
	45	1000000	0.05	900000000	1800000000	9.25527
	35	1000000	0.05	700000000	1400000000	9.14613
	27	1000000	0.05	540000000	1080000000	9.03342
Ceftriaxone 400 µg/mL	15	1000000	0.05	300000000	600000000	8.77815	8.99358	0.14825
	28	1000000	0.05	560000000	1120000000	9.04922
	31	1000000	0.05	620000000	1240000000	9.09342
	20	1000000	0.05	400000000	800000000	8.90309
	22	1000000	0.05	440000000	880000000	8.94448
	39	1000000	0.05	780000000	1560000000	9.19312
Ceftriaxone 600 µg/mL	7	1000000	0.05	140000000	280000000	8.44716	8.7441	0.339355
	4	1000000	0.05	80000000	160000000	8.20412
	25	1000000	0.05	500000000	1000000000	9
	17	1000000	0.05	340000000	680000000	8.83251
	26	1000000	0.05	520000000	1040000000	9.01703
	23	1000000	0.05	460000000	920000000	8.96379
Imipenem/Cilastatin 50 µg/mL	44	1000000	0.05	880000000	1760000000	9.24551	9.28613	0.0680511
	64	1000000	0.05	1280000000	2560000000	9.40824
	51	1000000	0.05	1020000000	2040000000	9.30963
	48	1000000	0.05	960000000	1920000000	9.2833
	45	1000000	0.05	900000000	1800000000	9.25527
	41	1000000	0.05	820000000	1640000000	9.21484
Imipenem/Cilastatin 100 µg/mL	35	1000000	0.05	700000000	1400000000	9.14613	9.63103	0.565443
	53	1000000	0.05	1060000000	2120000000	9.32634
	130	10000000	0.05	26000000000	52000000000	10.716
	90	1000000	0.05	1800000000	3600000000	9.5563
	125	1000000	0.05	2500000000	5000000000	9.69897
	55	1000000	0.05	1100000000	2200000000	9.34242
Imipenem/Cilastatin 200 µg/mL	47	1000000	0.05	940000000	1880000000	9.27416	9.2291	0.180433
	41	1000000	0.05	820000000	1640000000	9.21484
	49	1000000	0.05	980000000	1960000000	9.29226
	52	1000000	0.05	1040000000	2080000000	9.31806
	19	1000000	0.05	380000000	760000000	8.88081
	62	1000000	0.05	1240000000	2480000000	9.39445
Imipenem/Cilastatin 400 µg/mL	42	1000000	0.05	840000000	1680000000	9.22531	9.10011	0.0853073
	25	1000000	0.05	500000000	1000000000	9
	27	1000000	0.05	540000000	1080000000	9.03342
	29	1000000	0.05	580000000	1160000000	9.06446
	32	1000000	0.05	640000000	1280000000	9.10721
	37	1000000	0.05	740000000	1480000000	9.17026
Imipenem/Cilastatin 600 µg/mL	22	1000000	0.05	440000000	880000000	8.94448	8.96717	0.0956611
	19	1000000	0.05	380000000	760000000	8.88081
	30	1000000	0.05	600000000	1200000000	9.07918
	31	1000000	0.05	620000000	1240000000	9.09342
	21	1000000	0.05	420000000	840000000	8.92428
	19	1000000	0.05	380000000	760000000	8.88081
Polycarbonate (+ controls)	21	10000	0.05	4200000	8400000	6.92428	7.14192	0.2436
	63	10000	0.05	12600000	25200000	7.4014
	23	10000	0.05	4600000	9200000	6.96379
	19	10000	0.05	3800000	7600000	6.88081
	5	100000	0.05	10000000	20000000	7.30103
	6	100000	0.05	12000000	24000000	7.38021
Ceftriaxone 50 µg/mL	29	1000000	0.05	580000000	1160000000	9.06446	9.1879	0.154123
	24	1000000	0.05	480000000	960000000	8.98227
	49	1000000	0.05	980000000	1960000000	9.29226
	53	1000000	0.05	1060000000	2120000000	9.32634
	47	1000000	0.05	940000000	1880000000	9.27416
Ceftriaxone 100 µg/mL	24	1000000	0.05	480000000	960000000	8.98227	8.99519	0.418047
	28	1000000	0.05	560000000	1120000000	9.04922
	50	1000000	0.05	1000000000	2000000000	9.30103
	55	1000000	0.05	1100000000	2200000000	9.34242
	5	1000000	0.05	100000000	200000000	8.30103
Ceftriaxone 200 µg/mL	16	1000000	0.05	320000000	640000000	8.80618	8.90893	0.265765
	31	1000000	0.05	620000000	1240000000	9.09342
	46	1000000	0.05	920000000	1840000000	9.26482
	15	1000000	0.05	300000000	600000000	8.77815
	10	1000000	0.05	200000000	400000000	8.60206
Ceftriaxone 400 µg/mL	82	100000	0.05	164000000	328000000	8.51587	8.3749	0.175892
	35	100000	0.05	70000000	140000000	8.14613
	82	100000	0.05	164000000	328000000	8.51587
	74	100000	0.05	148000000	296000000	8.47129
	42	100000	0.05	84000000	168000000	8.22531
Ceftriaxone 600 µg/mL	20	100000	0.05	40000000	80000000	7.90309	8.07818	0.161866
	44	100000	0.05	88000000	176000000	8.24551
	24	100000	0.05	48000000	96000000	7.98227
	38	100000	0.05	76000000	152000000	8.18184
Imipenem/Cilastatin 50 µg/mL	10	1000000	0.05	200000000	400000000	8.60206	8.74255	0.139478
	16	1000000	0.05	320000000	640000000	8.80618
	21	1000000	0.05	420000000	840000000	8.92428
	15	1000000	0.05	300000000	600000000	8.77815
	10	1000000	0.05	200000000	400000000	8.60206
Imipenem/Cilastatin 100 µg/mL	27	1000000	0.05	540000000	1080000000	9.03342	9.40955	0.246214
	50	1000000	0.05	1000000000	2000000000	9.30103
	98	1000000	0.05	1960000000	3920000000	9.59329
	77	1000000	0.05	1540000000	3080000000	9.48855
	107	1000000	0.05	2140000000	4280000000	9.63144
Imipenem/Cilastatin 200 µg/mL	20	1000000	0.05	400000000	800000000	8.90309	8.83797	0.2344
	30	1000000	0.05	600000000	1200000000	9.07918
	7	1000000	0.05	140000000	280000000	8.44716
	20	1000000	0.05	400000000	800000000	8.90309
	18	1000000	0.05	360000000	720000000	8.85733
Imipenem/Cilastatin 400 µg/mL	11	1000000	0.05	220000000	440000000	8.64345	8.81889	0.164209
	19	1000000	0.05	380000000	760000000	8.88081
	22	1000000	0.05	440000000	880000000	8.94448
	11	1000000	0.05	220000000	440000000	8.64345
	24	1000000	0.05	480000000	960000000	8.98227
Imipenem/Cilastatin 600 µg/mL	18	1000000	0.05	360000000	720000000	8.85733	8.75347	0.209781
	14	1000000	0.05	280000000	560000000	8.74819
	9	1000000	0.05	180000000	360000000	8.5563
	28	1000000	0.05	560000000	1120000000	9.04922
	9	1000000	0.05	180000000	360000000	8.5563
